# Supplementary material for: A Multifield Study on Dimethyl Acetylenedicarboxylate: A Reagent Able to Build a New Cycle on Diaminoimidazoles
Source: Molecules. 2022 May 22;27(10):3326. doi: 10.3390/molecules27103326 (PMC9147549; doi:10.3390/molecules27103326)
Supplement: Supplementary file 1 [file molecules-27-03326-s001.zip]

Archive with 1 entries (1 files):
- molecules-1717117-supplementary.pdf
